# Supplementary material for: Exclusion of NUMB Exon12 Controls Cancer Cell Migration through Regulation of Notch1-SMAD3 Crosstalk
Source: Int J Mol Sci. 2022 Apr 14;23(8):4363. doi: 10.3390/ijms23084363 (PMC9027642; doi:10.3390/ijms23084363)
Supplement: Supplementary file 1 [file ijms-23-04363-s001.zip]

Archive with 1 entries (1 files):
- ijms-1670453-supplementary.pdf
